# Supplementary material for: Bacteremia Caused by a Putative Novel Species in the Genus Erwinia: A Case Report and Genomic Analysis
Source: Life (Basel). 2025 Aug 3;15(8):1227. doi: 10.3390/life15081227 (PMC12387707; doi:10.3390/life15081227)
Supplement: Supplementary file 1 [file life-15-01227-s001.zip]

Archive with 1 entries (1 files):
- life-3758833-supplementary.pdf
